# Supplementary material for: A Bayesian Structural Equation Model to Predict Quality of Life in European Older Adults
Source: Eur J Investig Health Psychol Educ. 2025 Jul 9;15(7):127. doi: 10.3390/ejihpe15070127 (PMC12293711; doi:10.3390/ejihpe15070127)
Supplement: Supplementary file 1 [file ejihpe-15-00127-s001.zip]

Archive with 1 entries (1 files):
- ejihpe-3601906-supplementary.pdf
